# Supplementary material for: pruR and PA0065 Genes Are Responsible for Decreasing Antibiotic Tolerance by Autoinducer Analog-1 (AIA-1) in Pseudomonas aeruginosa
Source: Antibiotics (Basel). 2022 Jun 6;11(6):773. doi: 10.3390/antibiotics11060773 (PMC9219673; doi:10.3390/antibiotics11060773)
Supplement: Supplementary file 1 [file antibiotics-11-00773-s001.zip]

Archive with 1 entries (1 files):
- antibiotics-1746889-supplementary.pdf
